# Supplementary material for: Building a stakeholder-led common vision increases the expected cost-effectiveness of biodiversity conservation
Source: PLoS One. 2019 Jun 13;14(6):e0218093. doi: 10.1371/journal.pone.0218093 (PMC6564421; doi:10.1371/journal.pone.0218093)
Supplement: S4 Table — (XLSX) [file pone.0218093.s007.xlsx]

## Sheet: colour codes
Baseline probability of persistence >50%
No common vision probability of persistence ≥ 50
Common vision probability of persistence ≥ 50
No common vision probability of persistence ≥ 70
Common vision probability of persistence ≥ 70
No common vision probability of persistence ≥ 90
Common vision probability of persistence ≥ 90

## Sheet: Results
						50% persistence										70% persistence																											90% persistence		Conservation Status
						No Common Vision					Common vision					No Common Vision										Common Vision																	No Common Vision	Common Vision	EPBC	NCA	BoT	ASFB
TAXON				N of strategies		1	1	2	2	all	1	2	2	2	all	1	2	2	3	3	4	5	6	6	all	1	2	2	2	2	2	3	4	3	3	4	4	4	5	6	7	all	all	all
				Strategy	Baseline	Fire	Fire Hydrology	Invasive plants Hydrology	Restore key habitats Hydrology	Combined	Fire	Fire Hydrology	Invasive plants Fire	Invasive plants Hydrology	Combined	Fire	Fire Hydrology	Key biodiversity areas Fire	Key biodiversity areas Fire Hydrology	Key biodiversity areas Fire Hydrology	Key biodiversity areas Fire Grazing Hydrology	Key biodiversity areas Restoration Fire Grazing Hydrology	Regrowth Key biodiversity areas Restoration Fire Grazing Hydrology	Stop clearing Regrowth Key biodiversity areas Restoration Grazing Hydrology	Combined	Fire	Fire Hydrology	Invasive plants Fire	Key biodiversity areas	Key biodiversity areas Fire	Key biodiversity areas Hydrology	Key biodiversity areas Fire Hydrology	Key biodiversity areas Invasive plants Fire Hydrology	Key biodiversity areas Fire Grazing	Key biodiversity areas Hydrology Grazing	Key biodiversity areas Fire Hydrology Grazing	Regrowth Key biodiversity areas Fire Grazing	Regrowth Key biodiversity areas Grazing Hydrology	Regrowth Key biodiversity areas Fire Grazing Hydrology	Regrowth Key biodiversity areas Restoration Fire Grazing Hydrology	Regrowth Key biodiversity areas Restoration Fire Grazing Hydrology Pest animals	Combined	Combined	Combined
	Category/ Ecological community	Scientific Name	Common name	Budget ($m AUD)	0	1	2	3	5	57.5	1.19016	2.19016	2.69016	3.69016	57.6902	1	2	3.5	5	8.5	9	12.5	17	28.5	57.5	1.19016	2.19016	2.69016	3.19016	3.69016	4.69016	5.19016	6.69016	8.19016	8.69016	9.19016	12.1902	12.6902	13.1902	17.1902	29.6902	57.6902	57.5	57.7
Fauna	Reptiles	Acanthophis antarcticus	Common death adder		46.6667	53.7531	53.7531	58.5344	56.475	62.6342	54.2833	54.2833	60.0232	60.0232	64.6372	53.7531	53.7531	53.7531	53.7531	53.7778	53.7778	56.475	56.475	56.475	62.6342	54.2833	54.2833	60.0232	55.2247	55.2247	55.2247	55.2247	60.0232	55.3917	55.3917	55.3917	55.3917	55.3917	55.3917	58.164	58.164	64.6372	62.6342	64.6372		NT
Fauna	Invertebrates	Acrodipsas illidgei	Illidge's ant-blue		50	50	50	50	50	56.4733	50	50	50	50	57.2854	50	50	54.5852	54.5852	54.5852	54.5852	54.5852	54.5852	54.6944	56.4733	50	50	50	56.4185	56.4185	56.4185	56.4185	56.4185	56.4185	56.4185	56.4185	56.4185	56.4185	56.4185	56.4185	56.4185	57.2854	56.4733	57.2854		VU	Critical
Fauna	Invertebrates	Adclarkia dawsonensis	Boggomoss snail		30	42.1481	42.1481	40.163	40.7	49.42	43.0571	43.0571	43.0571	43.0571	51.8561	42.1481	42.1481	42.1481	42.1481	40.6667	42.1481	42.1481	42.1481	40.7	49.42	43.0571	43.0571	43.0571	42.837	43.0571	42.837	43.0571	43.0571	43.0875	43.0875	43.0875	43.0875	43.0875	43.0875	43.0875	43.0875	51.8561	49.42	51.8561	CR		Critical
Fauna	Amphibians	Adelotus brevis	Tusked frog		62.5	62.5	67.5815	67.5815	67.5815	73.181	62.5	68.3643	64.3213	68.3643	74.5208	62.5	67.5815	64.7926	67.5815	67.5815	67.5815	67.5815	67.5815	67.5815	73.181	62.5	68.3643	64.3213	65.7093	65.7093	68.3643	68.3643	68.3643	67.4078	68.3643	68.3643	67.4078	68.3643	68.3643	68.3643	68.3643	74.5208	73.181	74.5208		VU
Fauna	Mammals	Aepyprymnus rufescens	Rufous bettong		60	66.0741	66.0741	68.0917	61.3375	77.8017	66.5286	66.5286	69.1067	69.1067	80.0347	66.0741	66.0741	66.0741	66.0741	68	68	68	68	68	77.8017	66.5286	66.5286	69.1067	61.6046	66.5286	61.6046	66.5286	69.1067	69.8156	69.8156	69.8156	69.8156	69.8156	69.8156	69.8156	73.0728	80.0347	77.8017	80.0347		LC
Fauna	Reptiles	Anomalopus mackayi	Long-legged worm-skink		45	66.2593	66.2593	64.42	63.725	70.8933	67.85	67.85	67.85	67.85	74.1414	66.2593	66.2593	66.2593	66.2593	62.7852	66.2593	66.2593	66.2593	63.725	70.8933	67.85	67.85	67.85	67.4648	67.85	67.4648	67.85	67.85	67.85	67.4648	67.85	67.85	67.4648	67.85	67.85	67.85	74.1414	70.8933	74.1414	VU	EN	High
Fauna	Birds	Anthochaera phrygia	Regent honeyeater		43.3333	43.3333	43.3333	46.57	46.9	54.1222	43.3333	43.3333	46.976	46.976	55.4756	43.3333	43.3333	47.1543	47.1543	47.1543	47.1543	47.1543	47.1543	47.2454	54.1222	43.3333	43.3333	46.976	48.6821	48.6821	48.6821	48.6821	48.6821	48.6821	48.6821	48.6821	48.6821	48.6821	48.6821	48.6821	48.6821	55.4756	54.1222	55.4756		EN
Fauna	Reptiles	Aspidites ramsayi	Woma		53.3333	57.8889	57.8889	58.1883	56.0083	67.3589	58.2298	58.2298	58.7974	58.7974	69.1183	57.8889	57.8889	57.8889	57.8889	60	60	60	60	60	67.3589	58.2298	58.2298	58.7974	55.4728	58.2298	55.4728	58.2298	58.7974	61.513	61.513	61.513	61.513	61.513	61.513	61.513	61.513	69.1183	67.3589	69.1183		NT	High
Fauna	Fish	Bidyanus bidyanus	Silver perch		45	45	50.0815	50.0815	50.0815	56.3283	45	50.8643	46.8213	50.8643	57.7494	45	50.0815	46.1463	50.0815	50.0815	50.0815	50.0815	50.0815	50.0815	56.3283	45	50.8643	46.8213	46.6046	46.6046	50.8643	50.8643	50.8643	48.2719	50.8643	50.8643	48.2719	50.8643	50.8643	50.8643	50.8643	57.7494	56.3283	57.7494	CR			VU
Fauna	Birds	Burhinus grallarius	Bushstone curlew		67.5	70.2333	70.2333	71.2222	69.7738	76.7245	70.4379	70.4379	71.6891	71.6891	77.8816	70.2333	70.2333	70.2333	70.2333	72.1667	72.1667	72.1667	72.1667	72.1667	76.7245	70.4379	70.4379	71.6891	71.1906	71.1906	71.1906	71.1906	71.6891	73.2258	73.2258	73.2258	73.2258	73.2258	73.2258	73.2258	73.2258	77.8816	76.7245	77.8816
Fauna	Birds	Calyptorhynchus lathami	Glossy black-cockatoo		55	62.2889	62.2889	58.884	63.56	67.9467	62.8343	62.8343	62.8343	62.8343	69.5707	62.2889	62.2889	62.2889	62.2889	60.5022	62.2889	63.56	63.56	63.56	67.9467	62.8343	62.8343	62.8343	62.7022	62.8343	62.7022	62.8343	62.8343	62.8343	62.7022	62.8343	63.5167	63.5167	63.5167	65.034	65.034	69.5707	67.9467	69.5707		VU	High
Fauna	Mammals	Chalinolobus picatus	Little pied bat		65	72.5926	72.5926	65	67.675	81.1833	73.1607	73.1607	73.1607	73.1607	83.2134	72.5926	72.5926	72.5926	72.5926	68.4389	72.5926	72.5926	72.5926	74.3889	81.1833	73.1607	73.1607	73.1607	69.8139	73.1607	69.8139	73.1607	73.1607	73.1607	69.8139	73.1607	73.1607	69.8139	73.1607	73.1607	73.1607	83.2134	81.1833	83.2134		NT
Fauna	Birds	Climacteris picumnus	Brown treekeper		56	59.6444	59.6444	59.884	61.885	68.9467	59.9171	59.9171	60.3712	60.3712	70.5707	59.6444	59.6444	60.1267	60.1267	62.4	62.4	62.4	62.4	62.4	68.9467	59.9171	59.9171	60.3712	61.7767	61.7767	61.7767	61.7767	61.7767	63.8525	63.8525	63.8525	63.8525	63.8525	63.8525	63.8525	63.8525	70.5707	68.9467	70.5707
Fauna	Amphibians	Cyclorana verrucosa	Rough collared frog		55	55	62.6222	62.6222	64.3625	72.8017	55	63.7964	55	63.7964	75.0347	55	62.6222	57.2926	62.6222	62.6222	62.6222	64.3625	64.3625	64.3625	72.8017	55	63.7964	55	58.2093	58.2093	63.7964	63.7964	63.7964	63.1797	63.7964	63.7964	64.125	64.125	64.125	65.9747	65.9747	75.0347	72.8017	75.0347		NT
Fauna	Birds	Daphoenositta chrysoptera	Varied sittella		60.4	64.9556	64.9556	65.4492	66.82	71.5341	65.2964	65.2964	66.0826	66.0826	72.9308	64.9556	64.9556	64.9556	64.9556	67.0133	67.0133	67.0133	67.0133	67.0133	71.5341	65.2964	65.2964	66.0826	66.1767	66.1767	66.1767	66.1767	66.1767	68.5143	68.5143	68.5143	68.5143	68.5143	68.5143	68.5143	68.5143	72.9308	71.5341	72.9308
Fauna	Mammals	Dasyurus hallucatus	Northern quoll		46.6667	49.7037	49.7037	53.14	50.2333	60.6922	49.931	49.931	53.952	53.952	62.4516	49.7037	49.7037	52.7802	52.7802	55.5556	55.5556	55.5556	55.5556	55.5556	60.6922	49.931	49.931	53.952	55.2247	55.2247	55.2247	55.2247	55.2247	57.5729	57.5729	57.5729	57.5729	57.5729	57.5729	57.5729	57.5729	62.4516	60.6922	62.4516	EN	LC
Fauna	Reptiles	Delma inornata			50	59.1111	59.1111	69.42	66.05	75.8933	59.7929	59.7929	71.8561	71.8561	79.1414	59.1111	59.1111	66.0481	66.0481	68.6667	68.6667	68.6667	68.6667	68.6667	75.8933	59.7929	59.7929	71.8561	72.4648	72.4648	72.4648	72.4648	72.4648	72.9031	72.9031	72.9031	72.9031	72.9031	72.9031	72.9031	72.9031	79.1414	75.8933	79.1414			High
Fauna	Reptiles	Delma labialis	Striped-tailed delma		60	66.0741	66.0741	60	61.3375	66.4733	66.5286	66.5286	66.5286	66.5286	67.2854	66.0741	66.0741	66.0741	66.0741	61.1463	66.0741	66.0741	66.0741	63.5208	66.4733	66.5286	66.5286	66.5286	61.6046	66.5286	61.6046	66.5286	66.5286	66.5286	61.6046	66.5286	66.5286	61.6046	66.5286	66.5286	66.5286	67.2854	66.4733	67.2854		VU
Fauna	Reptiles	Delma torquata	Collared delma		63.3333	63.3333	65.8741	66.57	65.8741	74.1222	63.3333	66.2655	66.976	66.976	75.4756	63.3333	65.8741	66.3901	66.3901	66.8889	66.8889	66.8889	66.8889	66.8889	74.1222	63.3333	66.2655	66.976	67.6123	67.6123	67.6123	67.6123	67.6123	67.6958	67.6958	67.6958	67.6958	67.6958	67.6958	67.6958	67.6958	75.4756	74.1222	75.4756	VU	VU	High
Fauna	Reptiles	Denisonia maculata	Ornamental snake		52.5	63.1296	63.1296	58.8519	71.225	75.1567	63.925	63.925	63.925	63.925	77.9987	63.1296	63.1296	63.963	63.963	63.963	63.963	71.225	71.225	71.225	75.1567	63.925	63.925	63.925	68.5463	68.5463	68.5463	68.5463	68.5463	68.5463	68.5463	68.5463	68.5463	68.5463	68.5463	74.4494	74.4494	77.9987	75.1567	77.9987	VU	VU
Fauna	Reptiles	Egernia rugosa	Yakka skink		58.3333	62.3827	62.3827	63.1883	64.575	69.1222	62.6857	62.6857	63.7974	63.7974	70.4756	62.3827	62.3827	62.3827	62.3827	62.1543	62.3827	64.575	64.575	64.575	69.1222	62.6857	62.6857	63.7974	63.6821	63.6821	63.6821	63.6821	63.7974	63.6821	63.6821	63.6821	63.6821	63.6821	63.6821	65.6498	65.6498	70.4756	69.1222	70.4756	VU	VU
Fauna	Reptiles	Elysea albagula	Snapping turtle (Broken River)		70	70	77.6222	77.6222	77.6222	82.9467	70	78.7964	70	78.7964	84.5707	70	77.6222	74.5852	77.6222	77.6222	77.6222	77.6222	77.6222	77.6222	82.9467	70	78.7964	70	76.4185	76.4185	78.7964	78.7964	78.7964	76.5438	78.7964	78.7964	76.5438	78.7964	78.7964	78.7964	78.7964	84.5707	82.9467	84.5707		LC	High
Fauna	Birds	Ephippiorhynchus asiaticus	Black-necked stork		90	90	92.5407	93.2367	92.675	93.2367	90	92.9321	93.6427	93.6427	93.6427	90	92.5407	91.8341	92.5407	92.5407	92.5407	92.675	92.675	92.675	93.2367	90	92.9321	93.6427	92.5674	92.5674	92.9321	92.9321	93.6427	92.5674	92.9321	92.9321	92.5674	92.9321	92.9321	93.1356	93.1356	93.6427	93.2367	93.6427		NT
Fauna	Birds	Epthianura crocea	Yellow chat (Dawson)		30	36.0741	36.0741	36.4733	35.0815	42.9467	36.5286	36.5286	37.2854	37.2854	44.5707	36.0741	36.0741	36.0741	36.0741	35.3333	36.0741	36.0741	36.0741	35.3333	42.9467	36.5286	36.5286	37.2854	30	36.5286	35.8643	36.5286	37.2854	36.5438	36.5438	36.5438	36.5438	36.5438	36.5438	36.5438	36.5438	44.5707	42.9467	44.5707	CR	EN	High
Fauna	Birds	Erythrotriorchis radiatus	Red goshawk		55	57.0247	57.0247	60.3944	59.4583	65.7889	57.1762	57.1762	61.0711	61.0711	67.1423	57.0247	57.0247	58.821	58.821	62.1111	62.1111	62.1111	62.1111	62.1111	65.7889	57.1762	57.1762	61.0711	60.3488	60.3488	60.3488	60.3488	61.0711	63.725	63.725	63.725	63.725	63.725	63.725	63.725	63.725	67.1423	65.7889	67.1423	VU	EN	High
Fauna	Birds	Esacus magnirostris	Beach stone-curlew		70	70	70	70	78.025	82.9467	70	70	70	70	84.5707	70	70	76.8778	76.8778	76.8778	76.8778	78.025	78.025	78.025	82.9467	70	70	70	79.6278	79.6278	79.6278	79.6278	79.6278	79.6278	79.6278	79.6278	79.6278	79.6278	79.6278	79.6278	79.6278	84.5707	82.9467	84.5707		VU	High
Fauna	Invertebrates	Euastacus armatus	Spiny crayfish		55	55	58.8111	58.8111	58.8111	66.3283	55	59.3982	55	59.3982	67.7494	55	58.8111	56.1463	58.8111	58.8111	58.8111	58.8111	58.8111	58.8111	66.3283	55	59.3982	55	56.6046	56.6046	59.3982	59.3982	59.3982	56.6359	59.3982	59.3982	56.6359	59.3982	59.3982	59.3982	59.3982	67.7494	66.3283	67.7494
Fauna	Reptiles	Furina barnardi	Yellow-naped snake		85	85	85	86.942	86.605	93.4153	85	85	87.1856	87.1856	94.471	85	85	86.3756	86.3756	86.3756	86.3756	86.605	86.605	86.605	93.4153	85	85	87.1856	86.9256	86.9256	86.9256	86.9256	87.1856	86.9256	86.9256	86.9256	86.9256	86.9256	86.9256	86.9256	86.9256	94.471	93.4153	94.471		NT
Fauna	Reptiles	Furina dunmalli	Dunmall's snake		67.5	67.5	67.5	67.5	67.5	73.9733	67.5	67.5	67.5	67.5	74.7854	67.5	67.5	67.5	67.5	67.5	67.5	67.5	70.6771	70.6771	73.9733	67.5	67.5	67.5	67.5	67.5	67.5	67.5	67.5	67.5	67.5	67.5	72.0625	72.0625	72.0625	72.0625	72.0625	74.7854	73.9733	74.7854	VU	VU
Fauna	Fish	Gadopsis marmoratus	River blackfish		60	60	63.8111	63.8111	64.0125	74.565	60	64.3982	60	64.3982	76.3921	60	63.8111	61.1463	63.8111	63.8111	63.8111	64.0125	67.4132	67.4132	74.565	60	64.3982	60	61.6046	61.6046	64.3982	64.3982	64.3982	61.6359	64.3982	64.3982	70.6458	70.6458	70.6458	70.6458	70.6458	76.3921	74.565	76.3921
Fauna	Birds	Geophaps scripta scripta	Squatter pigeon (southern subspp.)		60	65.3148	65.3148	67.2825	65.35	71.652	65.7125	65.7125	68.196	68.196	73.1136	65.3148	65.3148	65.3148	65.3148	67.3333	67.3333	67.3333	67.3333	67.3333	71.652	65.7125	65.7125	68.196	67.2208	67.2208	67.2208	67.2208	68.196	68.9977	68.9977	68.9977	68.9977	68.9977	68.9977	68.9977	68.9977	73.1136	71.652	73.1136	VU	VU
Fauna	Birds	Glossopsitta pusilla	Little lorikeet		55	55	55	55	57.675	63.0917	55	55	55	55	64.1067	55	55	55	55	55	55	57.675	57.675	57.675	63.0917	55	55	55	55	55	55	55	55	55	55	55	58.0417	58.0417	58.0417	58.1356	58.1356	64.1067	63.0917	64.1067
Fauna	Birds	Grantiella picta	Painted honeyeater		55	57.0247	57.5407	59.0458	61.0187	64.71	57.1762	57.9321	59.5533	59.5533	65.928	57.0247	57.5407	59.012	59.012	61.6667	61.6667	61.6667	61.6667	61.6667	64.71	57.1762	57.9321	59.5533	60.6162	60.6162	60.6162	60.6162	60.6162	63.1797	63.1797	63.1797	63.1797	63.1797	63.1797	63.1797	63.1797	65.928	64.71	65.928		VU	High
Fauna	Reptiles	Hemiaspis damelii	Grey snake		45	66.2593	66.2593	64.42	63.725	70.8933	67.85	67.85	67.85	67.85	74.1414	66.2593	66.2593	66.2593	66.2593	62.7852	66.2593	66.2593	66.2593	63.725	70.8933	67.85	67.85	67.85	64.2556	67.85	65.525	67.85	67.85	67.85	65.525	67.85	67.85	65.525	67.85	67.85	67.85	74.1414	70.8933	74.1414		EN
Fauna	Invertebrates	Hypochrysops piceata	Bulloak Jewel (butterfly)		50	56.0741	56.0741	50	55.35	62.9467	56.5286	56.5286	56.5286	56.5286	64.5707	56.0741	56.0741	56.0741	56.0741	50	56.0741	56.0741	56.0741	55.35	62.9467	56.5286	56.5286	56.5286	50	56.5286	50	56.5286	56.5286	56.5286	50	56.5286	56.5286	50	56.5286	56.5286	56.5286	64.5707	62.9467	64.5707		EN	High
Fauna	Mammals	Lagorchestes conspicillatus	Spectacled Hare-wallaby		60	67.5926	67.5926	69.71	68.025	79.42	68.1607	68.1607	70.928	70.928	81.8561	67.5926	67.5926	67.5926	67.5926	70.6667	70.6667	70.6667	70.6667	70.6667	79.42	68.1607	68.1607	70.928	66.4185	68.1607	66.4185	68.1607	70.928	73.0875	73.0875	73.0875	73.0875	73.0875	73.0875	73.0875	73.0875	81.8561	79.42	81.8561	VU
Fauna	Mammals	Lasiorhinus krefftii	Northern hairy-nosed wombat		20	26.0741	26.0741	26.4733	20	32.9467	26.5286	26.5286	27.2854	27.2854	34.5707	26.0741	26.0741	26.0741	26.0741	24.5852	26.0741	26.0741	26.0741	24.5852	32.9467	26.5286	26.5286	27.2854	26.4185	26.5286	26.4185	26.5286	27.2854	26.5286	26.4185	26.5286	26.5286	26.4185	26.5286	26.5286	26.5286	34.5707	32.9467	34.5707	EN	EN	Critical
Fauna	Birds	Lathamus discolour	Swift parrot		45	45	45	45	45	46.6183	45	45	45	45	46.8213	45	45	45	45	45	45	45	45	45	46.6183	45	45	45	45	45	45	45	45	45	45	45	45	45	45	45	45	46.8213	46.6183	46.8213	EN	EN	Medium
Fauna	Reptiles	Lerista allanae	Allan's lerista		37.5	40.537	40.537	41.7077	46.8625	48.8283	40.7643	40.7643	42.2355	42.2355	50.2494	40.537	40.537	45.5241	45.5241	45.5241	45.5241	46.8625	46.8625	46.8625	48.8283	40.7643	40.7643	42.2355	48.7324	48.7324	48.7324	48.7324	48.7324	48.7324	48.7324	48.7324	48.7324	48.7324	48.7324	48.7324	48.7324	50.2494	48.8283	50.2494	EN	EN	High
Fauna	Reptiles	Lerista karlschmidti			40	40	40	49.71	50.7	56.1833	40	40	50.928	50.928	58.2134	40	40	49.1704	49.1704	49.1704	49.1704	50.7	50.7	50.7	56.1833	40	40	50.928	52.837	52.837	52.837	52.837	52.837	52.837	52.837	52.837	52.837	52.837	52.837	52.837	52.837	58.2134	56.1833	58.2134		NT
Fauna	Birds	Lophoictinia isura	Square-tailed kite		70	73.6444	73.6444	70.6473	70.8025	75.5023	73.9171	73.9171	73.9171	73.9171	76.1926	73.6444	73.6444	73.6444	73.6444	70.6878	73.6444	73.6444	73.6444	73.5208	75.5023	73.9171	73.9171	73.9171	70.9628	73.9171	70.9628	73.9171	73.9171	73.9171	70.9628	73.9171	73.9542	73.9542	73.9542	73.9542	73.9542	76.1926	75.5023	76.1926		NT
Fauna	Fish	Maccullochella mariensis	Mary River cod		60	60	65.0815	65.0815	65.0815	72.9467	60	65.8643	60	65.8643	74.5707	60	65.0815	60	65.0815	65.0815	65.0815	65.0815	65.0815	65.0815	72.9467	60	65.8643	60	60	60	65.8643	65.8643	65.8643	60	65.8643	65.8643	63.0417	65.8643	65.8643	65.8643	65.8643	74.5707	72.9467	74.5707	EN		High
Fauna	Fish	Maccullochella peelii	Murray cod		75	75	77.5407	77.5407	77.5407	81.4733	75	77.9321	75	77.9321	82.2854	75	77.5407	76.1463	77.5407	77.5407	77.5407	77.5407	77.5407	77.5407	81.4733	75	77.9321	75	76.6046	76.6046	77.9321	77.9321	77.9321	76.6359	77.9321	77.9321	76.6359	77.9321	77.9321	77.9321	77.9321	82.2854	81.4733	82.2854	VU		Critical	VU
Fauna	Mammals	Macroderma gigas	Ghost bat		50	50	50	50	58.025	62.9467	50	50	50	50	64.5707	50	50	56.8778	56.8778	56.8778	56.8778	58.025	58.025	58.025	62.9467	50	50	50	59.6278	59.6278	59.6278	59.6278	59.6278	59.6278	59.6278	59.6278	59.6278	59.6278	59.6278	59.6278	59.6278	64.5707	62.9467	64.5707		VU	Critical
Fauna	Birds	Melanodryas cucullata	Hooded robin		58.4	63.7148	63.7148	64.0965	65.569	70.6993	64.1125	64.1125	64.8111	64.8111	72.2422	63.7148	63.7148	63.7148	63.7148	65.5467	65.5467	65.569	65.569	65.569	70.6993	64.1125	64.1125	64.8111	65.332	65.332	65.332	65.332	65.332	67.1686	67.1686	67.1686	67.1686	67.1686	67.1686	67.1686	67.1686	72.2422	70.6993	72.2422		LC	High
Fauna	Birds	Melithreptus gularis	Black-chinned honeyeater		60	66.8333	66.8333	64.0458	66.42	71.652	67.3446	67.3446	67.3446	67.3446	73.1136	66.8333	66.8333	66.8333	66.8333	65.8667	66.8333	66.8333	66.8333	66.42	71.652	67.3446	67.3446	67.3446	67.7022	67.7022	67.7022	67.7022	67.7022	67.7022	67.7022	67.7022	67.7022	67.7022	67.7022	67.7022	67.7022	73.1136	71.652	73.1136		NT
Fauna	Fish	Mogurnda adspersa	Purple spotted gudgeon		66.6667	66.6667	71.7481	71.7481	71.7481	78.5344	66.6667	72.531	69.0951	72.531	80.0232	66.6667	71.7481	68.9593	71.7481	71.7481	71.7481	71.7481	71.7481	71.7481	78.5344	66.6667	72.531	69.0951	69.8759	69.8759	72.531	72.531	72.531	69.9385	72.531	72.531	69.9385	72.531	72.531	72.531	72.531	80.0232	78.5344	80.0232
Fauna	Fish	Neoceratodus forsteri	Australian lungfish		56.6667	56.6667	60.9012	60.9012	61.125	67.4556	56.6667	61.5536	57.8809	61.5536	68.8089	56.6667	60.9012	57.4309	60.9012	60.9012	60.9012	61.125	61.125	61.125	67.4556	56.6667	61.5536	57.8809	57.7364	57.7364	61.5536	61.5536	61.5536	58.3026	61.5536	61.5536	58.6944	61.5536	61.5536	61.8927	61.8927	68.8089	67.4556	68.8089	VU			VU
Fauna	Birds	Neochmia ruficauda ruficauda	Star finch (eastern subspecies)		30	36.0741	36.0741	36.4733	35.0815	42.9467	36.5286	36.5286	37.2854	37.2854	44.5707	36.0741	36.0741	36.0741	36.0741	35.3333	36.0741	36.0741	36.0741	35.3333	42.9467	36.5286	36.5286	37.2854	30	36.5286	35.8643	36.5286	37.2854	36.5438	36.5438	36.5438	36.5438	36.5438	36.5438	36.5438	36.5438	44.5707	42.9467	44.5707	EN	EN
Fauna	Birds	Neophema pulchella	Turquoise parrot		55	55	55	55	57.675	59.855	55	55	55	55	60.464	55	55	55	55	57.6667	57.6667	57.675	57.675	57.675	59.855	55	55	55	55	55	55	55	55	58.2719	58.2719	58.2719	58.2719	58.2719	58.2719	58.2719	58.2719	60.464	59.855	60.464		NT
Fauna	Birds	Nettapus coromandelianus	Cotton pygmy-goose		70	70	73.303	73.303	74.28	78.739	70	73.8118	70.7285	73.8118	79.8352	70	73.303	71.6048	73.303	73.303	73.303	74.28	74.28	74.28	78.739	70	73.8118	70.7285	72.2465	72.2465	73.8118	73.8118	73.8118	73.9262	73.9262	73.9262	73.9262	73.9262	73.9262	75.017	75.017	79.8352	78.739	79.8352		NT
Fauna	Birds	Ninox connivens	Barking owl		68.3333	71.9778	71.9778	71.1384	69.5817	77.396	72.2505	72.2505	72.2505	72.2505	78.5328	71.9778	71.9778	71.9778	71.9778	71	71.9778	71.9778	71.9778	71.463	77.396	72.2505	72.2505	72.2505	70.0449	72.2505	70.0449	72.2505	72.2505	72.2505	71.6052	72.2505	72.2505	71.6052	72.2505	72.2505	72.2505	78.5328	77.396	78.5328
Fauna	Birds	Ninox strenua	Powerful owl		62.5	67.0556	67.0556	64.1183	63.8375	72.21	67.3964	67.3964	67.3964	67.3964	73.428	67.0556	67.0556	67.0556	67.0556	65.1667	67.0556	67.0556	67.0556	67.1944	72.21	67.3964	67.3964	67.3964	64.1046	67.3964	64.1046	67.3964	67.3964	67.3964	65.7719	67.3964	67.3964	65.7719	67.3964	67.3964	67.3964	73.428	72.21	73.428		VU
Fauna	Amphibians	Notaden melanoscaphus (Townsville population)	Northern Spadefoot Toad		50	56.0741	57.6222	59.71	60.7	72.6567	56.5286	58.7964	60.928	60.928	75.4987	56.0741	57.6222	61.463	61.463	61.463	61.463	61.463	61.463	61.463	72.6567	56.5286	58.7964	60.928	66.0463	66.0463	66.0463	66.0463	66.0463	66.0463	66.0463	66.0463	66.0463	66.0463	66.0463	66.0463	66.0463	75.4987	72.6567	75.4987
Fauna	Mammals	Onychogalea fraenata	Bridled nailtail wallaby		46.6667	56.7901	56.7901	53.14	52.0167	63.9289	57.5476	57.5476	57.5476	57.5476	66.0943	56.7901	56.7901	56.7901	56.7901	53.7778	56.7901	56.7901	56.7901	53.7778	63.9289	57.5476	57.5476	57.5476	55.2247	57.5476	55.2247	57.5476	57.5476	57.5476	55.3917	57.5476	57.5476	55.3917	57.5476	57.5476	58.287	66.0943	63.9289	66.0943	EN	EN	Critical
Fauna	Reptiles	Paradelma orientalis	Brigalow scaly-foot		57.5	62.5617	62.5617	59.9275	58.9712	72.3887	62.9405	62.9405	62.9405	62.9405	74.2563	62.5617	62.5617	62.5617	62.5617	60.9389	62.5617	62.5617	62.5617	61.0208	72.3887	62.9405	62.9405	62.9405	62.3139	62.9405	62.3139	62.9405	62.9405	62.9405	62.3139	62.9405	62.9405	62.3139	62.9405	62.9405	64.2785	74.2563	72.3887	74.2563	LC	LC	Medium
Fauna	Mammals	Petrogale penicillata	Brush-tailed rock-wallaby		30	36.0741	36.0741	30	30	36.4733	36.5286	36.5286	36.5286	36.5286	37.2854	36.0741	36.0741	36.0741	36.0741	35.3333	36.0741	36.0741	36.0741	35.3333	36.4733	36.5286	36.5286	36.5286	30	36.5286	30	36.5286	36.5286	36.5438	36.5438	36.5438	36.5438	36.5438	36.5438	36.5438	36.5438	37.2854	36.4733	37.2854	VU	VU	High
Fauna	Mammals	Phascolarctos cinereus	Koala (Brigalow Belt region)		35	49.1728	49.1728	35	47.4833	57.6567	50.2333	50.2333	50.2333	50.2333	60.4987	49.1728	49.1728	49.1728	49.1728	48.7556	49.1728	49.1728	49.1728	48.7556	57.6567	50.2333	50.2333	50.2333	54.2556	54.2556	54.2556	54.2556	54.2556	54.2556	54.2556	54.2556	54.2556	54.2556	54.2556	54.2556	54.2556	60.4987	57.6567	60.4987	VU	VU
Fauna	Birds	Poephila cincta cincta	Black-throated finch		46.6667	52.7407	52.7407	54.2189	53.8	62.85	53.1952	53.1952	55.1662	55.1662	64.8801	52.7407	52.7407	53.5444	53.5444	57.3333	57.3333	57.3333	57.3333	57.3333	62.85	53.1952	53.1952	55.1662	56.2944	56.2944	56.2944	56.2944	56.2944	59.7542	59.7542	59.7542	59.7542	59.7542	59.7542	59.7542	59.7542	64.8801	62.85	64.8801	EN	EN	High
Fauna	Birds	Pomatostomus temporalis	Grey-crowned babbler		62.4	66.1963	66.1963	68.0965	68.285	73.5341	66.4804	66.4804	68.8111	68.8111	74.9308	66.1963	66.1963	66.9852	66.9852	69.0133	69.0133	69.0133	69.0133	69.0133	73.5341	66.4804	66.4804	68.8111	68.8185	68.8185	68.8185	68.8185	68.8185	70.5143	70.5143	70.5143	70.5143	70.5143	70.5143	70.5143	70.5143	74.9308	73.5341	74.9308
Fauna	Fish	Pristis microdon	Freshwater sawfish		50	50	55.0815	55.0815	55.0815	56.4733	50	55.8643	50	55.8643	57.2854	50	55.0815	50	55.0815	55.0815	55.0815	55.0815	55.0815	55.0815	56.4733	50	55.8643	50	50	50	55.8643	55.8643	55.8643	50	55.8643	55.8643	50	55.8643	55.8643	55.8643	55.8643	57.2854	56.4733	57.2854
Fauna	Mammals	Pseudomys patrius	Eastern pebble-mound mouse		50	59.1111	59.1111	50	50	62.9467	59.7929	59.7929	59.7929	59.7929	64.5707	59.1111	59.1111	59.1111	59.1111	52.6667	59.1111	59.1111	59.1111	52.6667	62.9467	59.7929	59.7929	59.7929	53.2093	59.7929	53.2093	59.7929	59.7929	59.7929	53.2719	59.7929	59.7929	53.2719	59.7929	59.7929	59.7929	64.5707	62.9467	64.5707
Fauna	Mammals	Pteropus poliocephalus	Grey-headed flying-fox		20	20	25.0815	25.0815	25.35	32.9467	20	25.8643	20	25.8643	34.5707	20	25.0815	20	25.0815	25.0815	25.0815	25.35	25.35	25.35	32.9467	20	25.8643	20	20	20	25.8643	25.8643	25.8643	20	25.8643	25.8643	26.0833	26.0833	26.0833	26.2713	26.2713	34.5707	32.9467	34.5707	EN	VU	Critical
Fauna	Birds	Pyrrholaemus sagittatus	Speckled warbler		61.5	67.5741	67.5741	67.8115	69.7925	74.4467	68.0286	68.0286	68.6032	68.6032	76.0707	67.5741	67.5741	67.5741	67.5741	69.7667	69.7667	69.7925	69.7925	69.7925	74.4467	68.0286	68.0286	68.6032	69.3627	69.3627	69.3627	69.3627	69.3627	71.6428	71.6428	71.6428	71.6428	71.6428	71.6428	71.6428	71.6428	76.0707	74.4467	76.0707
Fauna	Reptiles	Rheodytes leukops	Fitzroy River turtle		60	60	66.3519	66.3519	66.3519	71.3283	60	67.3304	61.0928	67.3304	72.7494	60	66.3519	64.5852	66.3519	66.3519	66.3519	66.3519	66.3519	66.3519	71.3283	60	67.3304	61.0928	66.4185	66.4185	67.3304	67.3304	67.3304	66.4185	67.3304	67.3304	66.4185	67.3304	67.3304	67.3304	67.3304	72.7494	71.3283	72.7494	VU	VU	High
Fauna	Birds	Rostratula australis	Australian painted snipe		50	54.5556	58.8926	58.8926	59.3625	62.9467	54.8964	60.2625	55.464	60.2625	64.5707	54.5556	58.8926	55.7315	58.8926	58.8926	58.8926	59.3625	59.3625	59.3625	62.9467	54.8964	60.2625	55.464	58.0231	58.0231	60.2625	60.2625	60.2625	58.0231	60.2625	60.2625	58.0231	60.2625	60.2625	60.9747	60.9747	64.5707	62.9467	64.5707	EN	VU
Fauna	Mammals	Saccolaimus saccolaimus nudicluniatus	Bare-rumped sheathtail bat		60	60	60	60	60	69.71	60	60	60	60	70.928	60	60	66.8778	66.8778	66.8778	66.8778	66.8778	66.8778	66.8778	69.71	60	60	60	69.6278	69.6278	69.6278	69.6278	69.6278	69.6278	69.6278	69.6278	69.6278	69.6278	69.6278	69.6278	69.6278	70.928	69.71	70.928	CR	EN	High
Fauna	Birds	Stagonopleura guttata	Diamond firetail		53.3333	55.358	55.358	57.6489	58.6833	63.0433	55.5095	55.5095	58.1902	58.1902	64.2614	55.358	55.358	56.3901	56.3901	60.4444	60.4444	60.4444	60.4444	60.4444	63.0433	55.5095	55.5095	58.1902	57.6123	57.6123	57.6123	57.6123	58.1902	62.0583	62.0583	62.0583	62.0583	62.0583	62.0583	62.0583	62.0583	64.2614	63.0433	64.2614		LC	High
Fauna	Birds	Sternula albifrons	Little tern		50	50	50	50	50	50	50	50	50	50	50	50	50	50	50	50	50	50	50	50	50	50	50	50	50	50	50	50	50	50	50	50	50	50	50	50	50	50	50	50		LC	High
Fauna	Birds	Stictonetta naevosa	Freckled duck		70	70	73.303	73.303	74.28	78.739	70	73.8118	70.7285	73.8118	79.8352	70	73.303	71.6048	73.303	73.303	73.303	74.28	74.28	74.28	78.739	70	73.8118	70.7285	72.2465	72.2465	73.8118	73.8118	73.8118	73.9262	73.9262	73.9262	73.9262	73.9262	73.9262	75.017	75.017	79.8352	78.739	79.8352		NT
Fauna	Reptiles	Strophurus taenicauda	Golden-tailed gecko		66.6667	69.7037	69.7037	68.8244	68.45	78.1029	69.931	69.931	69.931	69.931	79.5375	69.7037	69.7037	69.7037	69.7037	68.1951	69.7037	69.7037	69.7037	70.5787	78.1029	69.931	69.931	69.931	68.8062	69.931	68.8062	69.931	69.931	69.931	68.8062	69.931	70.7222	70.7222	70.7222	70.7222	70.7222	79.5375	78.1029	79.5375		NT	Medium
Fauna	Birds	Tadorna radjah	Radjah shelduck		90	90	91.5244	91.5244	93.21	94.5313	90	91.7593	91.4571	91.7593	95.0998	90	91.5244	93.2096	93.2096	93.2096	93.2096	93.21	93.21	93.21	94.5313	90	91.7593	91.4571	94.493	94.493	94.493	94.493	94.493	94.493	94.493	94.493	94.493	94.493	94.493	94.493	94.493	95.0998	94.5313	95.0998		NT
Fauna	Mammals	Taphozous australis	Coastal sheathtail bat		65	65	65	68.2367	67.675	76.3283	65	65	68.6427	68.6427	77.7494	65	65	70.7315	70.7315	70.7315	70.7315	70.7315	70.7315	70.7315	76.3283	65	65	68.6427	73.0231	73.0231	73.0231	73.0231	73.0231	73.0231	73.0231	73.0231	73.0231	73.0231	73.0231	73.0231	73.0231	77.7494	76.3283	77.7494		VU	High
Fauna	Birds	Turnix melanogaster	Black-breasted button-quail		52.5	61.6111	61.6111	54.1183	60.525	71.92	62.2929	62.2929	62.2929	62.2929	74.3561	61.6111	61.6111	61.6111	61.6111	58.2315	61.6111	61.6111	61.6111	60.525	71.92	62.2929	62.2929	62.2929	60.5231	62.2929	60.5231	62.2929	62.2929	62.2929	60.5231	62.2929	62.2929	60.5231	62.2929	62.2929	62.2929	74.3561	71.92	74.3561	VU	VU	Critical
Fauna	Reptiles	Tympanocryptis cf. tetraporophora	Darling Downs earless dragon		20	20	20	20	30.7	32.9467	20	20	20	20	34.5707	20	20	29.1704	29.1704	29.1704	29.1704	30.7	30.7	30.7	32.9467	20	20	20	32.837	32.837	32.837	32.837	32.837	32.837	32.837	32.837	32.837	32.837	32.837	32.837	32.837	34.5707	32.9467	34.5707		EN
Fauna	Birds	Tyto novaehollandiae	Masked owl		40	46.0741	46.0741	40	40	46.4733	46.5286	46.5286	46.5286	46.5286	47.2854	46.0741	46.0741	46.0741	46.0741	44.5852	46.0741	46.0741	46.0741	44.6944	46.4733	46.5286	46.5286	46.5286	46.4185	46.5286	46.4185	46.5286	46.5286	46.5286	46.4185	46.5286	46.5286	46.4185	46.5286	46.5286	46.5286	47.2854	46.4733	47.2854
Fauna	Mammals	Xeromys myoides	Water mouse		30	30	35.0815	35.0815	35.0815	36.4733	30	35.8643	30	35.8643	37.2854	30	35.0815	34.5852	35.0815	35.0815	35.0815	35.0815	35.0815	35.0815	36.4733	30	35.8643	30	36.4185	36.4185	36.4185	36.4185	36.4185	36.4185	36.4185	36.4185	36.4185	36.4185	36.4185	36.4185	36.4185	37.2854	36.4733	37.2854	VU	VU	High
Flora	Open forests and woodlands	Acacia argyrotricha			99	99	99	99	99	99	99	99	99	99	99	99	99	99	99	99	99	99	99	99	99	99	99	99	99	99	99	99	99	99	99	99	99	99	99	99	99	99	99	99		VU
Flora	Open shrublands and heathlands	Acacia barakulensis	Waajie Wattle		99	99	99	99	99	99	99	99	99	99	99	99	99	99	99	99	99	99	99	99	99	90	90	90	90	99	99	99	99	99	99	99	99	99	99	99	99	99	99	99		VU
Flora	Open forests and woodlands	Acacia curranii	Curly-bark Wattle		90	90	90	90	90	90	90	90	90	90	90	90	90	90	90	90	90	90	90	90	90	99	99	99	99	90	90	90	90	90	90	90	90	90	90	90	90	90	90	90	VU	VU
Flora	Open forests and woodlands	Acacia deuteroneura			99	99	99	99	99	99	99	99	99	99	99	99	99	99	99	99	99	99	99	99	99	90	90	90	96.039	99	99	99	99	99	99	99	99	99	99	99	99	99	99	99	VU	VU
Flora	Open forests and woodlands	Acacia handonis	Hando's Wattle		90	90	90	90	94.8735	95.9544	90	90	90	90	96.6222	90	90	94.509	94.509	94.509	94.509	94.8735	94.8735	94.8735	95.9544	85.4083	85.4083	85.679	82	96.039	96.039	96.039	96.039	96.039	96.039	96.039	96.039	96.039	96.039	96.039	96.039	96.6222	95.9544	96.6222	VU	VU
Flora	Open forests and woodlands	Acacia hockingsii			82	85.12	85.12	85.308	82	85.308	85.4083	85.4083	85.679	85.679	85.679	85.12	85.12	85.12	85.12	82	85.12	85.12	85.12	82	85.308	80	80	83.679	80	85.4083	82	85.4083	85.679	85.4083	82	85.4083	85.4083	82	85.4083	85.4083	85.4083	85.679	85.308	85.679		VU
Flora	Open forests and woodlands	Acacia islana	Isla Gorge Wattle		80	80	80	83.308	82.7075	83.308	80	80	83.679	83.679	83.679	80	80	80	80	82.7	82.7	82.7075	82.7075	82.7075	83.308	99	99	99	99	80	80	80	83.679	83.2425	83.2425	83.2425	83.2425	83.2425	83.2425	83.2425	83.2425	83.679	83.308	83.679		VU
Flora	Open forests and woodlands	Acacia lauta	Tara Wattle		99	99	99	99	99	99	99	99	99	99	99	99	99	99	99	99	99	99	99	99	99	81.7042	81.7042	81.8395	80	99	99	99	99	99	99	99	99	99	99	99	99	99	99	99	VU	VU
Flora	Open forests and woodlands	Acacia pedleyi			80	81.56	81.56	81.654	81.3538	81.654	81.7042	81.7042	81.8395	81.8395	81.8395	81.56	81.56	81.56	81.56	81.35	81.56	81.56	81.56	81.3538	81.654	82.9083	82.9083	82.9083	79.5	81.7042	81.5333	81.7042	81.8395	81.7042	81.6213	81.7042	81.7042	81.6213	81.7042	81.7042	81.7042	81.8395	81.654	81.8395		VU
Flora	Open shrublands and heathlands	Acacia porcata			79.5	82.62	82.62	82.1267	82.1267	82.808	82.9083	82.9083	82.9083	82.9083	83.179	82.62	82.62	82.62	82.62	82.1267	82.62	82.62	82.62	82.1267	82.808	90	90	90	90	82.9083	82.5667	82.9083	82.9083	82.9083	82.5667	82.9083	82.9083	82.5667	82.9083	82.9083	82.9083	83.179	82.808	83.179	EN	EN	High
Flora	Open forests and woodlands	Acacia tingoorensis			90	90	90	90	90	90	90	90	90	90	90	90	90	90	90	90	90	90	90	90	90	99	99	99	99	90	90	90	90	90	90	90	90	90	90	90	90	90	90	90		VU	High
Flora	Open shrublands and heathlands	Acacia wardellii			99	99	99	99	99	99	99	99	99	99	99	99	99	99	99	99	99	99	99	99	99	81.2042	81.2042	81.2042	79.5	99	99	99	99	99	99	99	99	99	99	99	99	99	99	99		VU
Flora	Open forests and woodlands	Apatophyllum flavovirens			79.5	81.06	81.06	80.8133	80.8133	81.154	81.2042	81.2042	81.2042	81.2042	81.3395	81.06	81.06	81.06	81.06	80.85	81.06	81.06	81.06	80.85	81.154	86.2042	86.2042	86.3395	84.5	81.2042	81.0333	81.2042	81.2042	81.2042	81.1213	81.2042	81.2042	81.1213	81.2042	81.2042	81.2042	81.3395	81.154	81.3395		EN
Flora	Open forests and woodlands	Aristida annua			84.5	86.06	86.06	86.154	85.8133	86.154	86.2042	86.2042	86.3395	86.3395	86.3395	86.06	86.06	86.06	86.06	85.85	86.06	86.06	86.06	85.85	86.154	99	99	99	99	86.2042	86.0333	86.2042	86.3395	86.2042	86.1213	86.2042	86.2042	86.1213	86.2042	86.2042	86.2042	86.3395	86.154	86.3395	VU	VU
Flora	Open shrublands and heathlands	Aristida forsteri			99	99	99	99	99	99	99	99	99	99	99	99	99	99	99	99	99	99	99	99	99	86.2042	86.2042	86.2042	84.5	99	99	99	99	99	99	99	99	99	99	99	99	99	99	99		EN
Flora	Open forests and woodlands	Aristida granitica			84.5	86.06	86.06	85.8133	85.8133	86.154	86.2042	86.2042	86.2042	86.2042	86.3395	86.06	86.06	86.06	86.06	85.85	86.06	86.06	86.06	85.85	86.154	86.3167	86.3167	86.858	82.855	86.2042	86.0333	86.2042	86.2042	86.2042	86.1213	86.2042	86.2042	86.1213	86.2042	86.2042	86.2042	86.3395	86.154	86.3395	EN	EN
Flora	SEVT	Atalaya collina	Yarwun Whitewood		79.5	85.74	85.74	86.116	82.2075	91.078	86.3167	86.3167	86.858	86.858	92.3765	85.74	85.74	85.74	85.74	87.6	87.6	87.6	87.6	87.6	91.078	90	90	90	90	86.3167	82.855	86.3167	86.858	89.2275	89.2275	89.2275	89.2275	89.2275	89.2275	89.2275	89.2275	92.3765	91.078	92.3765	EN	EN
Flora	SEVT	Backhousia oligantha			90	90	90	90	90	90	90	90	90	90	90	90	90	90	90	90	90	90	90	90	90	99	99	99	99	90	90	90	90	90	90	90	90	90	90	90	90	90	90	90		EN
Flora	Open forests and woodlands	Bertya calycina			99	99	99	99	99	99	99	99	99	99	99	99	99	99	99	99	99	99	99	99	99	99	99	99	99	99	99	99	99	99	99	99	99	99	99	99	99	99	99	99	VU	VU
Flora	Open forests and woodlands	Bertya granitica			99	99	99	99	99	99	99	99	99	99	99	99	99	99	99	99	99	99	99	99	99	76.8167	76.8167	77.358	70	99	99	99	99	99	99	99	99	99	99	99	99	99	99	99	EN	EN
Flora	Grasslands	Bothriochloa bunyensis	Bunya Mountains Bluegrass		70	76.24	76.24	76.616	70	76.616	76.8167	76.8167	77.358	77.358	77.358	76.24	76.24	76.24	76.24	70	76.24	76.24	76.24	70	76.616	77.9083	77.9083	78.179	77.855	76.8167	70	76.8167	77.358	76.8167	70	76.8167	76.8167	70	76.8167	76.8167	76.8167	77.358	76.616	77.358	VU	VU
Flora	SEVT	Bursaria reevesii			74.5	77.62	77.62	77.808	77.2075	87.732	77.9083	77.9083	78.179	78.179	89.216	77.62	77.62	77.62	77.62	82.6	82.6	82.6	82.6	82.6	87.732	74.0104	74.0104	76.1882	76.46	77.9083	77.855	77.9083	78.179	84.2275	84.2275	84.2275	84.2275	84.2275	84.2275	84.2275	84.2275	89.216	87.732	89.216		VU
Flora	SEVT	Cadellia pentastylis	Ooline		69.75	73.65	73.65	75.539	74.4881	82.982	74.0104	74.0104	76.1882	76.1882	84.466	73.65	73.65	74.76	74.76	74.76	74.76	74.76	74.76	75.0094	82.982	86.2042	86.2042	86.3395	84.5	76.46	76.46	76.46	76.46	76.46	76.46	76.46	76.5844	76.5844	76.5844	76.5844	76.5844	84.466	82.982	84.466	VU	VU	Critical
Flora	Open shrublands and heathlands	Calytrix gurulmundensis			84.5	86.06	86.06	86.154	85.8538	86.154	86.2042	86.2042	86.3395	86.3395	86.3395	86.06	86.06	86.06	86.06	85.8133	86.06	86.06	86.06	85.8538	86.154	73.4083	73.4083	73.679	73.355	86.2042	86.0333	86.2042	86.3395	86.2042	86.0333	86.2042	86.2042	86.0333	86.2042	86.2042	86.2042	86.3395	86.154	86.3395	VU	VU
Flora	Serpentine	Capparis humistrata			70	73.12	73.12	73.308	72.7075	83.232	73.4083	73.4083	73.679	73.679	84.716	73.12	73.12	73.12	73.12	78.1	78.1	78.1	78.1	78.1	83.232	65.6056	65.6056	65.786	71.1617	73.4083	73.355	73.4083	73.679	79.7275	79.7275	79.7275	79.7275	79.7275	79.7275	79.7275	79.7275	84.716	83.232	84.716		EN
Flora	Serpentine	Capparis thozetiana			63.3333	65.4133	65.4133	65.5387	65.1383	78.7707	65.6056	65.6056	65.786	65.786	80.502	65.4133	65.4133	69.1783	69.1783	69.1783	69.1783	69.1783	69.1783	69.1783	78.7707	99	99	99	99	71.1617	71.1617	71.1617	71.1617	71.1617	71.1617	71.1617	71.1617	71.1617	71.1617	71.1617	71.1617	80.502	78.7707	80.502	VU	VU
Flora	NVF	Clematis fawcettii	Northern Clematis		99	99	99	99	99	99	99	99	99	99	99	99	99	99	99	99	99	99	99	99	99	99	99	99	99	99	99	99	99	99	99	99	99	99	99	99	99	99	99	99	VU	VU
Flora	Open forests and woodlands	Commersonia pearnii			99	99	99	99	99	99	99	99	99	99	99	99	99	99	99	99	99	99	99	99	99	99	99	99	99	99	99	99	99	99	99	99	99	99	99	99	99	99	99	99		EN	High
Flora	NVF	Corchorus hygrophilus			99	99	99	99	99	99	99	99	99	99	99	99	99	99	99	99	99	99	99	99	99	83.15	83.15	83.15	83.0433	99	99	99	99	99	99	99	99	99	99	99	99	99	99	99		VU
Flora	Open forests and woodlands	Corymbia clandestina			76.3333	82.5733	82.5733	77.436	77.2358	86.2573	83.15	83.15	83.15	83.15	87.3703	82.5733	82.5733	82.5733	82.5733	81.3433	82.5733	82.5733	82.5733	81.7875	86.2573	69.4533	69.4533	69.4533	71.381	83.15	83.0433	83.15	83.15	83.15	83.0433	83.15	83.15	83.0433	83.15	83.15	83.15	87.3703	86.2573	87.3703	VU	VU
Flora	Serpentine	Corymbia xanthope	Glen Geddes bloodwood		64	68.992	68.992	67.9696	66.166	77.8936	69.4533	69.4533	69.4533	69.4533	79.4518	68.992	68.992	69.511	69.511	70.48	70.48	70.48	70.48	70.48	77.8936	99	99	99	99	71.381	71.381	71.381	71.381	71.782	71.782	71.782	71.782	71.782	71.782	71.782	71.782	79.4518	77.8936	79.4518	VU	VU
Flora	NVF	Cossinia australiana	Cossinia		99	99	99	99	99	99	99	99	99	99	99	99	99	99	99	99	99	99	99	99	99	99	99	99	99	99	99	99	99	99	99	99	99	99	99	99	99	99	99	99	EN	EN
Flora	SEVT	Croton magneticus			99	99	99	99	99	99	99	99	99	99	99	99	99	99	99	99	99	99	99	99	99	77.9083	77.9083	80.0185	86.2425	99	99	99	99	99	99	99	99	99	99	99	99	99	99	99		VU
Flora	NVF	Cupaniopsis shirleyana	Kooraloo		74.5	77.62	77.62	79.462	77.2075	89.386	77.9083	77.9083	80.0185	80.0185	91.0555	77.62	77.62	83.2675	83.2675	83.2675	83.2675	83.2675	83.2675	83.2675	89.386	69.7417	69.7417	69.7417	79.7533	86.2425	86.2425	86.2425	86.2425	86.2425	86.2425	86.2425	86.2425	86.2425	86.2425	86.2425	86.2425	91.0555	89.386	91.0555	VU	VU
Flora	Open forests and woodlands	Cycas megacarpa			66.3333	69.4533	69.4533	67.436	69.0408	78.4627	69.7417	69.7417	69.7417	69.7417	79.823	69.4533	69.4533	76.3533	76.3533	76.3533	76.3533	76.3533	76.3533	76.3533	78.4627	71.7417	71.7417	71.7417	77.28	79.7533	79.7533	79.7533	79.7533	79.7533	79.7533	79.7533	79.7533	79.7533	79.7533	79.7533	79.7533	79.823	78.4627	79.823	EN	EN
Flora	Serpentine	Cycas ophiolitica	Marlborough Blue		68.3333	71.4533	71.4533	69.2089	71.0408	79.36	71.7417	71.7417	71.7417	71.7417	80.5967	71.4533	71.4533	75.0133	75.0133	75.0133	75.0133	75.0133	75.0133	75.3458	79.36	50	50	50	56.71	77.28	77.28	77.28	77.28	77.28	77.28	77.28	77.28	77.28	77.28	77.28	77.28	80.5967	79.36	80.5967	EN	EN	Critical
Flora	Grasslands	Cymbonotus maidenii			50	50	50	50	50	56.616	50	50	50	50	57.358	50	50	55.01	55.01	55.4	55.4	55.4	55.4	55.4	56.616	73.4083	73.4083	73.679	70	56.71	56.71	56.71	56.71	56.71	56.71	56.71	56.71	56.71	56.71	56.71	56.71	57.358	56.616	57.358		EN
Flora	Grasslands	Cyperus clarus			70	73.12	73.12	73.308	72.7075	76.616	73.4083	73.4083	73.679	73.679	77.358	73.12	73.12	73.12	73.12	72.7	73.12	73.12	73.12	72.7075	76.616	99	99	99	99	73.4083	73.0667	73.4083	73.679	73.4083	73.2425	73.4083	73.4083	73.2425	73.4083	73.4083	73.4083	77.358	76.616	77.358		VU
Flora	Open forests and woodlands	Daviesia discolour			99	99	99	99	99	99	99	99	99	99	99	99	99	99	99	99	99	99	99	99	99	99	99	99	99	99	99	99	99	99	99	99	99	99	99	99	99	99	99	99	VU	VU
Flora	Open forests and woodlands	Daviesia quoquoversus			99	99	99	99	99	99	99	99	99	99	99	99	99	99	99	99	99	99	99	99	99	99	99	99	99	99	99	99	99	99	99	99	99	99	99	99	99	99	99	99		VU
Flora	SEVT	Decaspermum struckoilicum			99	99	99	99	99	99	99	99	99	99	99	99	99	99	99	99	99	99	99	99	99	86.3167	86.3167	86.858	82.855	99	99	99	99	99	99	99	99	99	99	99	99	99	99	99	EN	EN
Flora	SEVT	Denhamia parvifolia	Small-leaved Denhamia		79.5	85.74	85.74	86.116	82.2075	89.424	86.3167	86.3167	86.858	86.858	90.537	85.74	85.74	85.74	85.74	84.9	85.74	85.74	85.74	84.9	89.424	69.2983	69.2983	69.2983	69.852	86.3167	82.855	86.3167	86.858	86.3167	85.985	86.3167	86.3167	85.985	86.3167	86.3167	86.3167	90.537	89.424	90.537	VU	VU	High
Flora	Grasslands	Dichanthium queenslandicum	King Blue-grass		61.8	68.664	68.664	67.7544	67.7565	75.032	69.2983	69.2983	69.2983	69.2983	76.516	68.664	68.664	68.664	68.664	69.9	69.9	69.9	69.9	69.9	75.032	67.3472	68.8222	67.7983	66.14	69.852	69.852	69.852	69.852	71.5275	71.5275	71.5275	71.5275	71.5275	71.5275	71.5275	71.5275	76.516	75.032	76.516	EN	VU
Flora	Permanent wetlands	Eriocaulon carsonii	Salt Pipewort		61.6667	66.8667	67.7956	67.7956	67.7956	73.796	67.3472	68.8222	67.7983	68.8222	75.1563	66.8667	67.7956	66.8667	67.7956	67.7956	67.7956	67.7956	67.7956	67.9	73.796	67.3472	68.8222	67.7983	66.14	67.3472	68.8222	68.8222	68.8222	68.1517	68.8222	68.8222	68.1517	68.8222	68.8222	68.8222	68.8222	75.1563	73.796	75.1563	EN	EN	High
Flora	Permanent wetlands	Eriocaulon carsonii subsp. Orientale			61.6667	66.8667	67.7956	67.7956	67.7956	73.796	67.3472	68.8222	67.7983	68.8222	75.1563	66.8667	67.7956	66.8667	67.7956	67.7956	67.7956	67.7956	67.7956	67.9	73.796	86.2042	86.2042	86.3395	84.5	67.3472	68.8222	68.8222	68.8222	68.1517	68.8222	68.8222	68.1517	68.8222	68.8222	68.8222	68.8222	75.1563	73.796	75.1563	EN	EN
Flora	Open forests and woodlands	Eucalyptus argophloia	Chinchilla White Gum		84.5	86.06	86.06	86.154	85.8133	86.154	86.2042	86.2042	86.3395	86.3395	86.3395	86.06	86.06	86.06	86.06	85.85	86.06	86.06	86.06	85.85	86.154	99	99	99	99	86.2042	86.0333	86.2042	86.3395	86.2042	86.1213	86.2042	86.2042	86.1213	86.2042	86.2042	86.2042	86.3395	86.154	86.3395	VU	VU	Critical
Flora	Open forests and woodlands	Eucalyptus pachycalyx subsp. waajensis	Pumpkin gum		99	99	99	99	99	99	99	99	99	99	99	99	99	99	99	99	99	99	99	99	99	73.9542	79.15	77.7685	78.1213	99	99	99	99	99	99	99	99	99	99	99	99	99	99	99		EN
Flora	Open forests and woodlands	Eucalyptus paedoglauca	Mt Stuart ironbark		72.25	73.81	78.16	78.16	78.16	81.347	73.9542	79.15	77.7685	79.15	82.3672	73.81	78.16	76.6338	78.16	78.16	78.16	78.16	78.16	78.16	81.347	99	99	99	99	78.1213	79.15	79.15	79.15	78.1213	79.15	79.15	78.1213	79.15	79.15	79.15	79.15	82.3672	81.347	82.3672	VU	VU	High
Flora	SEVT	Eucalyptus raveretiana	Black ironbox		99	99	99	99	99	99	99	99	99	99	99	99	99	99	99	99	99	99	99	99	99	99	99	99	99	99	99	99	99	99	99	99	99	99	99	99	99	99	99	99	VU	VU	High
Flora	Open forests and woodlands	Eucalyptus virens	Shiny-leaved Ironbark		99	99	99	99	99	99	99	99	99	99	99	99	99	99	99	99	99	99	99	99	99	99	99	99	99	99	99	99	99	99	99	99	99	99	99	99	99	99	99	99	VU	VU
Flora	SEVT	Fontainea fugax			99	99	99	99	99	99	99	99	99	99	99	99	99	99	99	99	99	99	99	99	99	90	90	90	90	99	99	99	99	99	99	99	99	99	99	99	99	99	99	99		EN
Flora	NVF	Fontainea rostrata	Deep Creek fontainea		90	90	90	90	90	90	90	90	90	90	90	90	90	90	90	90	90	90	90	90	90	60	60	60	60	90	90	90	90	90	90	90	90	90	90	90	90	90	90	90	VU	VU
Flora	Open forests and woodlands	Genoplesium pedersonii			60	60	60	60	60	60	60	60	60	60	60	60	60	60	60	60	60	60	60	60	60	60	60	60	60	60	60	60	60	60	60	60	60	60	60	60	60	60	60	60		VU
Flora	Open forests and woodlands	Genoplesium validum			60	60	60	60	60	60	60	60	60	60	60	60	60	60	60	60	60	60	60	60	60	65.6056	65.6056	65.786	71.1617	60	60	60	60	60	60	60	60	60	60	60	60	60	60	60		VU
Flora	Serpentine	Hakea trineura	Three-veined Hakea		63.3333	65.4133	65.4133	65.5387	65.1383	78.7707	65.6056	65.6056	65.786	65.786	80.502	65.4133	65.4133	69.1783	69.1783	69.1783	69.1783	69.1783	69.1783	69.1783	78.7707	99	99	99	99	71.1617	71.1617	71.1617	71.1617	71.1617	71.1617	71.1617	71.1617	71.1617	71.1617	71.1617	71.1617	80.502	78.7707	80.502	VU	VU	High
Flora	SEVT	Haloragis exalata subsp. Velutina	Tall Velvet Sea-berry		99	99	99	99	99	99	99	99	99	99	99	99	99	99	99	99	99	99	99	99	99	99	99	99	99	99	99	99	99	99	99	99	99	99	99	99	99	99	99	99	VU	VU
Flora	Brigalow	Homopholis belsonii	Belson's Panic		99	99	99	99	99	99	99	99	99	99	99	99	99	99	99	99	99	99	99	99	99	90	90	90	90	99	99	99	99	99	99	99	99	99	99	99	99	99	99	99	VU	EN
Flora	Open forests and woodlands	Homoranthus decumbens			90	90	90	90	90	90	90	90	90	90	90	90	90	90	90	90	90	90	90	90	90	99	99	99	99	90	90	90	90	90	90	90	90	90	90	90	90	90	90	90	EN	VU	High
Flora	Open forests and woodlands	Homoranthus papillatus	Mouse bush		99	99	99	99	99	99	99	99	99	99	99	99	99	99	99	99	99	99	99	99	99	90	90	90	90	99	99	99	99	99	99	99	99	99	99	99	99	99	99	99		VU
Flora	NVF	Lastreopsis silvestris			90	90	90	90	90	90	90	90	90	90	90	90	90	90	90	90	90	90	90	90	90	99	99	99	99	90	90	90	90	90	90	90	90	90	90	90	90	90	90	90		VU
Flora	Open forests and woodlands	Leptospermum venustum			99	99	99	99	99	99	99	99	99	99	99	99	99	99	99	99	99	99	99	99	99	99	99	99	99	99	99	99	99	99	99	99	99	99	99	99	99	99	99	99		VU
Flora	Open forests and woodlands	Lissanthe brevistyla			99	99	99	99	99	99	99	99	99	99	99	99	99	99	99	99	99	99	99	99	99	77.5444	77.5444	79.1317	79.71	99	99	99	99	99	99	99	99	99	99	99	99	99	99	99		VU
Flora	Ephemeral wetlands and riparian zones	Livistona lanuginosa	Burdekin Livistona		73	77.16	77.16	78.5133	76.61	80.7187	77.5444	77.5444	79.1317	79.1317	81.5843	77.16	77.16	78.01	78.01	79.3	79.3	79.3	79.3	79.3	80.7187	99	99	99	99	79.71	79.71	79.71	79.71	80.5658	80.5658	80.5658	80.5658	80.5658	80.5658	80.5658	80.5658	81.5843	80.7187	81.5843	VU	VU	Critical
Flora	Open forests and woodlands	Macrozamia conferta			99	99	99	99	99	99	99	99	99	99	99	99	99	99	99	99	99	99	99	99	99	87.9083	87.9083	87.9083	84.5	99	99	99	99	99	99	99	99	99	99	99	99	99	99	99	VU	VU	Critical
Flora	Open forests and woodlands	Macrozamia cranei			84.5	87.62	87.62	84.5	87.2075	87.808	87.9083	87.9083	87.9083	87.9083	88.179	87.62	87.62	87.62	87.62	84.5	87.62	87.62	87.62	87.2075	87.808	76.7042	76.7042	76.7042	75	87.9083	84.5	87.9083	87.9083	87.9083	84.5	87.9083	87.9083	87.5375	87.9083	87.9083	87.9083	88.179	87.808	88.179	EN	EN
Flora	Open forests and woodlands	Macrozamia crassifolia			75	76.56	76.56	75	75	76.654	76.7042	76.7042	76.7042	76.7042	76.8395	76.56	76.56	76.56	76.56	75	76.56	76.56	76.56	76.1688	76.654	99	99	99	99	76.7042	75	76.7042	76.7042	76.7042	75	76.7042	76.7042	75	76.7042	76.7042	76.7042	76.8395	76.654	76.8395		VU	Critical
Flora	Open forests and woodlands	Macrozamia machinii			99	99	99	99	99	99	99	99	99	99	99	99	99	99	99	99	99	99	99	99	99	67.5563	67.5563	67.7592	74.2262	99	99	99	99	99	99	99	99	99	99	99	99	99	99	99	VU	VU
Flora	Serpentine	Macrozamia serpentina			65	67.34	67.34	67.481	67.0306	77.405	67.5563	67.5563	67.7592	67.7592	78.7963	67.34	67.34	71.8888	71.8888	71.8888	71.8888	71.8888	71.8888	72.0125	77.405	81.8167	81.8167	82.358	78.0195	74.2262	74.2262	74.2262	74.2262	74.2262	74.2262	74.2262	74.2262	74.2262	74.2262	74.2262	74.2262	78.7963	77.405	78.7963		EN	Critical
Flora	Open forests and woodlands	Melaleuca irbyana	Weeping Paperbark		75	81.24	81.24	81.616	80.2533	84.5932	81.8167	81.8167	82.358	82.358	85.6691	81.24	81.24	81.24	81.24	80.4	81.24	81.24	81.24	81.7788	84.5932	70	70	73.679	73.355	81.8167	81.1333	81.8167	82.358	81.8167	81.485	81.8167	81.8167	81.485	81.8167	81.8167	81.8167	85.6691	84.5932	85.6691		EN
Flora	Ephemeral wetlands and riparian zones	Microcarpaea agonis			70	70	70	73.308	70	73.308	70	70	73.679	73.679	73.679	70	70	72.505	72.505	72.505	72.505	72.505	72.505	72.505	73.308	99	99	99	99	73.355	73.355	73.355	73.679	73.355	73.355	73.355	73.355	73.355	73.355	73.355	73.355	73.679	73.308	73.679	EN	EN
Flora	Open shrublands and heathlands	Micromyrtus carinata	Gurulmundi Heath-myrtle		99	99	99	99	99	99	99	99	99	99	99	99	99	99	99	99	99	99	99	99	99	90	90	90	96.039	99	99	99	99	99	99	99	99	99	99	99	99	99	99	99		EN
Flora	Open shrublands and heathlands	Micromyrtus patula			90	90	90	90	90	95.9544	90	90	90	90	96.6222	90	90	94.509	94.509	94.509	94.509	94.509	94.509	94.509	95.9544	67.3472	71.8889	67.7983	66.14	96.039	96.039	96.039	96.039	96.039	96.039	96.039	96.039	96.039	96.039	96.039	96.039	96.6222	95.9544	96.6222		EN
Flora	Permanent wetlands	Myriophyllum artesium			61.6667	66.8667	70.4222	70.4222	70.4222	73.796	67.3472	71.8889	67.7983	71.8889	75.1563	66.8667	70.4222	66.8667	70.4222	70.4222	70.4222	70.4222	70.4222	70.4222	73.796	73.4083	73.4083	75.5185	81.7425	67.3472	71.8889	71.8889	71.8889	68.1517	71.8889	71.8889	68.1517	71.8889	71.8889	71.8889	71.8889	75.1563	73.796	75.1563		EN	High
Flora	Serpentine	Myrsine serpenticola			70	73.12	73.12	74.962	72.7075	84.886	73.4083	73.4083	75.5185	75.5185	86.5555	73.12	73.12	78.7675	78.7675	78.7675	78.7675	78.7675	78.7675	78.7675	84.886	73.4083	73.4083	75.5185	81.7425	81.7425	81.7425	81.7425	81.7425	81.7425	81.7425	81.7425	81.7425	81.7425	81.7425	81.7425	81.7425	86.5555	84.886	86.5555		EN
Flora	Serpentine	Neoroepera buxifolia			70	73.12	73.12	74.962	72.7075	84.886	73.4083	73.4083	75.5185	75.5185	86.5555	73.12	73.12	78.7675	78.7675	78.7675	78.7675	78.7675	78.7675	78.7675	84.886	99	99	99	99	81.7425	81.7425	81.7425	81.7425	81.7425	81.7425	81.7425	81.7425	81.7425	81.7425	81.7425	81.7425	86.5555	84.886	86.5555	VU	VU
Flora	NVF	Ozothamnus eriocephalus			99	99	99	99	99	99	99	99	99	99	99	99	99	99	99	99	99	99	99	99	99	50	50	50	63.42	99	99	99	99	99	99	99	99	99	99	99	99	99	99	99	VU	VU
Flora	Open forests and woodlands	Paspalidium batianoffii			50	50	50	50	50	63.232	50	50	50	50	64.716	50	50	60.02	60.02	60.02	60.02	60.02	60.02	60.02	63.232	75	75	80.5185	75	63.42	63.42	63.42	63.42	63.42	63.42	63.42	63.42	63.42	63.42	63.42	63.42	64.716	63.232	64.716
Flora	Ephemeral wetlands and riparian zones	Paspalidium udum			75	75	75	79.962	75	79.962	75	75	80.5185	80.5185	80.5185	75	75	75	75	79.05	79.05	79.05	79.05	79.05	79.962	81.7042	81.7042	81.7042	80	75	75	75	80.5185	79.8637	79.8637	79.8637	79.8637	79.8637	79.8637	79.8637	79.8637	80.5185	79.962	80.5185		VU
Flora	Open forests and woodlands	Philotheca sporadica	Kogan Waxflower		80	81.56	81.56	81.3133	81.3133	81.654	81.7042	81.7042	81.7042	81.7042	81.8395	81.56	81.56	81.56	81.56	81.3133	81.56	81.56	81.56	81.3133	81.654	81.7042	81.7042	81.8395	80	81.7042	81.5333	81.7042	81.7042	81.7042	81.5333	81.7042	81.7042	81.5333	81.7042	81.7042	81.7042	81.8395	81.654	81.8395	VU	VU
Flora	Ephemeral wetlands and riparian zones	Picris barbarorum	Plains Picris		80	81.56	81.56	81.654	81.3133	81.654	81.7042	81.7042	81.8395	81.8395	81.8395	81.56	81.56	81.56	81.56	81.35	81.56	81.56	81.56	81.35	81.654	82	82	82	82	81.7042	81.5333	81.7042	81.8395	81.7042	81.6213	81.7042	81.7042	81.6213	81.7042	81.7042	81.7042	81.8395	81.654	81.8395		VU
Flora	Grasslands	Picris evae	Hawk Weed		82	82	82	82	82	82	82	82	82	82	82	82	82	82	82	82	82	82	82	82	82	73.4083	73.4083	73.4083	70	82	82	82	82	82	82	82	82	82	82	82	82	82	82	82	VU	VU	High
Flora	SEVT	Polianthion minutiflorum			70	73.12	73.12	72.6267	72.6267	73.308	73.4083	73.4083	73.4083	73.4083	73.679	73.12	73.12	73.12	73.12	72.6267	73.12	73.12	73.12	72.6267	73.308	99	99	99	99	73.4083	73.0667	73.4083	73.4083	73.4083	73.0667	73.4083	73.4083	73.0667	73.4083	73.4083	73.4083	73.679	73.308	73.679	VU	VU
Flora	SEVT	Pomaderris clivicola			99	99	99	99	99	99	99	99	99	99	99	99	99	99	99	99	99	99	99	99	99	99	99	99	99	99	99	99	99	99	99	99	99	99	99	99	99	99	99	99	VU	EN	High
Flora	Open forests and woodlands	Pomaderris coomingalensis			99	99	99	99	99	99	99	99	99	99	99	99	99	99	99	99	99	99	99	99	99	70.9083	70.9083	73.0185	79.2425	99	99	99	99	99	99	99	99	99	99	99	99	99	99	99		EN	High
Flora	Serpentine	Pultenaea setulose			67.5	70.62	70.62	72.462	70.2075	84.04	70.9083	70.9083	73.0185	73.0185	85.895	70.62	70.62	76.2675	76.2675	79.65	79.65	79.65	79.65	79.65	84.04	99	99	99	99	79.2425	79.2425	79.2425	79.2425	82.0913	82.0913	82.0913	82.0913	82.0913	82.0913	82.0913	82.0913	85.895	84.04	85.895	VU	VU
Flora	Open shrublands and heathlands	Rhaphidospora bonneyana			99	99	99	99	99	99	99	99	99	99	99	99	99	99	99	99	99	99	99	99	99	86.2042	86.2042	86.3395	84.5	99	99	99	99	99	99	99	99	99	99	99	99	99	99	99	VU	VU
Flora	Open forests and woodlands	Rhaponticum australe	Native Thistle		84.5	86.06	86.06	86.154	85.8133	86.154	86.2042	86.2042	86.3395	86.3395	86.3395	86.06	86.06	86.06	86.06	85.85	86.06	86.06	86.06	85.85	86.154	81.7042	81.7042	81.8395	80	86.2042	86.0333	86.2042	86.3395	86.2042	86.1213	86.2042	86.2042	86.1213	86.2042	86.2042	86.2042	86.3395	86.154	86.3395	VU	VU
Flora	Brigalow	Rutidosis crispata			80	81.56	81.56	81.654	81.3133	81.654	81.7042	81.7042	81.8395	81.8395	81.8395	81.56	81.56	81.56	81.56	81.35	81.56	81.56	81.56	81.35	81.654	76.7417	76.7417	79.2197	77.583	81.7042	81.5333	81.7042	81.8395	81.7042	81.6213	81.7042	81.7042	81.6213	81.7042	81.7042	81.7042	81.8395	81.654	81.8395		VU
Flora	Brigalow	Rutidosis lanata			73.3333	76.4533	76.4533	78.6261	76.0408	80.8315	76.7417	76.7417	79.2197	79.2197	81.6724	76.4533	76.4533	76.5063	76.5063	76.5063	76.5063	76.5063	76.5063	77.0733	80.8315	66.7417	66.7417	69.465	67.8067	77.583	77.583	77.583	79.2197	77.583	77.583	77.583	77.583	77.583	77.583	77.583	77.583	81.6724	80.8315	81.6724		EN
Flora	Brigalow	Solanum adenophorum	Hairy Nightshade		63.3333	66.4533	66.4533	68.8467	65.1383	74.36	66.7417	66.7417	69.465	69.465	75.5967	66.4533	66.4533	66.6733	66.6733	66.6733	66.6733	66.6733	66.6733	67.2292	74.36	68.4083	68.4083	72.358	71.71	67.8067	67.8067	67.8067	69.465	67.8067	67.8067	67.8067	67.8067	67.8067	67.8067	67.8067	67.8067	75.5967	74.36	75.5967		EN	High
Flora	Brigalow	Solanum dissectum			65	68.12	68.12	71.616	67.7075	78.232	68.4083	68.4083	72.358	72.358	79.716	68.12	68.12	70.01	70.01	70.01	70.01	70.01	70.01	70.01	78.232	77.9083	77.9083	78.179	77.855	71.71	71.71	71.71	72.358	71.71	71.71	71.71	71.71	71.71	71.71	71.71	71.71	79.716	78.232	79.716		EN
Flora	Brigalow	Solanum elachophyllum			74.5	77.62	77.62	77.808	77.2075	86.078	77.9083	77.9083	78.179	78.179	87.3765	77.62	77.62	77.62	77.62	82.6	82.6	82.6	82.6	82.6	86.078	71.2111	71.2111	73.7794	73.153	77.9083	77.855	77.9083	78.179	84.2275	84.2275	84.2275	84.2275	84.2275	84.2275	84.2275	84.2275	87.3765	86.078	87.3765		EN
Flora	Brigalow	Solanum johnsonianum			66.6667	70.8267	70.8267	73.0621	69.3742	78.5755	71.2111	71.2111	73.7794	73.7794	79.9111	70.8267	70.8267	71.5097	71.5097	73.8667	73.8667	73.8667	73.8667	73.8667	78.5755	80	80	80	86.71	73.153	73.153	73.153	73.7794	75.3133	75.3133	75.3133	75.3133	75.3133	75.3133	75.3133	75.3133	79.9111	78.5755	79.9111		EN
Flora	Grasslands	Solanum papaverifolium			80	80	80	80	80	86.616	80	80	80	80	87.358	80	80	85.01	85.01	85.4	85.4	85.4	85.4	85.4	86.616	90	90	96.6222	96.039	86.71	86.71	86.71	86.71	86.71	86.71	86.71	86.71	86.71	86.71	86.71	86.71	87.358	86.616	87.358		EN
Flora	Open forests and woodlands	Solanum stenopterum			90	90	90	95.9544	90	95.9544	90	90	96.6222	96.6222	96.6222	90	90	94.509	94.509	94.509	94.509	94.509	94.509	94.509	95.9544	62.5	64.0333	62.5	69.21	96.039	96.039	96.039	96.6222	96.039	96.039	96.039	96.039	96.039	96.039	96.039	96.039	96.6222	95.9544	96.6222		VU	High
Flora	Grasslands	Swainsona murrayana	Slender Darling Pea		62.5	62.5	63.8133	63.8133	63.8133	70.77	62.5	64.0333	62.5	64.0333	71.6975	62.5	63.8133	67.51	67.51	67.51	67.51	67.51	67.51	67.51	70.77	71.7042	76.1333	71.8395	75.0325	69.21	69.21	69.21	69.21	69.21	69.21	69.21	69.21	69.21	69.21	69.21	69.21	71.6975	70.77	71.6975	VU	VU
Flora	Permanent wetlands	Thelypteris confluens			70	71.56	75.2533	75.2533	75.2533	76.616	71.7042	76.1333	71.8395	76.1333	77.358	71.56	75.2533	73.7575	75.2533	75.2533	75.2533	75.2533	75.2533	75.2533	76.616	90	93.0667	90	93.355	75.0325	76.1333	76.1333	76.1333	75.0325	76.1333	76.1333	75.0325	76.1333	76.1333	76.1333	76.1333	77.358	76.616	77.358
Flora	Grasslands	Thesium australe	Austral Toad-flax		90	90	92.6267	92.6267	92.6267	93.308	90	93.0667	90	93.0667	93.679	90	92.6267	92.505	92.6267	92.6267	92.6267	92.6267	92.6267	92.6267	93.308	59.0139	59.0139	64.3703	61.1617	93.355	93.355	93.355	93.355	93.355	93.355	93.355	93.355	93.355	93.355	93.355	93.355	93.679	93.308	93.679	VU	VU
Flora	Open forests and woodlands	Trioncinia patens			53.3333	58.5333	58.5333	63.2573	60.5533	72.0787	59.0139	59.0139	64.3703	64.3703	74.181	58.5333	58.5333	59.1783	59.1783	62.3333	62.3333	62.3333	62.3333	62.3333	72.0787	70	70	70	76.71	61.1617	61.1617	61.1617	64.3703	64.1417	64.1417	64.1417	64.1417	64.1417	64.1417	64.1417	64.1417	74.181	72.0787	74.181		EN
Flora	Grasslands	Trioncinia retroflexa			70	70	70	70	75.415	76.616	70	70	70	70	77.358	70	70	75.01	75.01	75.01	75.01	75.415	75.415	75.415	76.616	99	99	99	99	76.71	76.71	76.71	76.71	76.71	76.71	76.71	76.71	76.71	76.71	76.71	76.71	77.358	76.616	77.358		EN	High
Flora	Open forests and woodlands	Westringia parvifolia			99	99	99	99	99	99	99	99	99	99	99	99	99	99	99	99	99	99	99	99	99	81.7042	81.7042	81.8395	81.6775	99	99	99	99	99	99	99	99	99	99	99	99	99	99	99	VU	VU
Flora	Brigalow	Xerothamnella herbacea			80	81.56	81.56	81.654	81.3133	83.308	81.7042	81.7042	81.8395	81.8395	83.679	81.56	81.56	81.56	81.56	81.3133	81.56	81.56	81.56	82.3375	83.308	97	99	100	104	81.7042	81.6775	81.7042	81.8395	81.7042	81.6775	81.7042	81.7042	81.6775	81.7042	81.7042	81.7042	83.679	83.308	83.679	EN	EN
